# Supplementary material for: Trends in Prostate Cancer Incidence and Survival by Gleason Score from 2000 to 2020: A Population-Based Study in Northeastern Italy
Source: Curr Oncol. 2025 Jul 29;32(8):426. doi: 10.3390/curroncol32080426 (PMC12384114; doi:10.3390/curroncol32080426)
Supplement: Supplementary file 1 [file curroncol-32-00426-s001.zip]

Archive with 1 entries (1 files):
- curroncol-3749934-supplementary.pdf
